# Supplementary material for: Watershed, climate, and stable isotope data (oxygen-18 and deuterium) for 50 boreal lakes in the oil sands region, northeastern Alberta, Canada, 2002–2017
Source: Data Brief. 2020 Feb 24;29:105308. doi: 10.1016/j.dib.2020.105308 (PMC7056631; doi:10.1016/j.dib.2020.105308)
Supplement: Multimedia component 1 [file mmc1.xlsx]

## Sheet: Constant Parameters Mean Output
Data protocols	Lake/Watershed Characteristics																% Land Cover							Mean Lake Isotopes and Isotope Balance Model Outputs, 2002-2017									Mean annual precipitation
	Lake No.	Lake ID	Alternate Name	Latitude	Longitude	Lake Area (m2)	Drainage Basin Area (m2)	Watershed Area (m2)	Lake area/drainage basin area	drainage basin area/volume	Volume (m3)	Max. Depth (m)	Mean Depth (m)	DRIFT thickness (m)	Distance to Buried Channel Thalweg (m)	Elevation (m.a.s.l.)	Bog	Fen	Upland	Open Water	Permafrost	Bog Forest Permafrost Collapse Scar (BFXC)	BFXC/Bog	d18O (per mil)	d2H (per mil)	Air T (mm)	P (mm)	E (mm)	E/I	WY (mm)	WY/P	t (years)	d18O (per mil)	d2H (per mil)
	1	NE1	L4	57.1503	-110.846	652300	1.67509e+07	1.60986e+07	3.89412	21.3905	783100	1.83	1.20052	20.0164	62210.9	350	0.0260559	0.792769	0.130275	0.00310832	0	0	0	-14.6549	-124.81	1.63804	563.727	544.533	0.127625	181.433	0.326079	0.562746	-18.3435	-142.373
Note that methodology/references for calculating/extracting individual parameters are described in detail in the DIB article.	2	NE2	L7	57.0924	-110.751	336700	1.51308e+07	1.47941e+07	2.22526	35.3606	427900	1.83	1.27086	26.0678	19955.4	483	0.0116592	0.504057	0.468604	0	0	0	0	-14.8699	-126.002	1.63804	563.819	544.533	0.117623	108.386	0.196432	0.549032	-18.3348	-142.311
	3	NE3	L8	57.0457	-110.593	1162400	2.39813e+07	2.28189e+07	4.84712	33.6108	713500	1.22	0.613816	11.035	27417	579	0.0522499	0.81403	0.0791612	0.00141332	0.0522499	0.0472378	0.904074	-12.8421	-115.568	1.46588	560.77	542.594	0.18557	137.294	0.248306	0.419857	-17.8227	-138.623
	4	NE4	L39	57.9597	-110.398	581800	3.17398e+06	2.59218e+06	18.3303	3.76734	842500	2.13	1.44809	0	7610.47	477	0.029692	0.854492	0.000389043	0.030672	0.0190179	0.0174743	0.588518	-13.9555	-124.225	1.32711	529.042	466.722	0.179917	499.634	0.961082	1.11645	-18.7872	-145.568
	5	NE5	E15 (268)	56.8939	-110.903	1894900	7.32039e+06	5.42549e+06	25.8852	4.22851	1731200	1.83	0.91361	29.9433	90.2663	719	0.180142	0.686815	0.0735867	0.0183982	0.253304	0.115519	0.64127	-10.8197	-105.887	1.80537	576.739	564.006	0.328323	442.26	0.780261	1.06367	-18.0296	-140.113
	6	NE6	182	57.2694	-110.904	372900	8.34044e+06	7.96754e+06	4.47099	25.4437	327800	1.39	0.879056	241.296	928.915	721	0.0384373	0.867813	0.0295099	0.00324009	0.00331223	0.00331223	0.0861725	-14.0471	-122.371	1.54418	558.29	540.873	0.155362	156.859	0.287168	0.505007	-18.3521	-142.435
	7	NE7	185	57.1465	-110.863	111900	5.91031e+06	5.79841e+06	1.8933	52.6297	112300	2	1.00357	92.0554	11871.8	720	0.00448159	0.695352	0.243616	0	0	0	0	-15.6859	-129.696	1.63804	563.819	544.533	0.0847691	130.28	0.231732	0.312459	-18.342	-142.362
	8	NE8	209	57.2309	-110.746	114600	820044	705444	13.9749	8.90384	92100	1.22	0.803665	97.543	13211.8	724	0.450804	0.51832	0	0	0.49182	0.116075	0.257483	-14.3285	-123.647	1.54418	558.29	540.873	0.141893	611.277	1.09995	0.421668	-18.353	-142.442
	9	NE9	270	56.7679	-110.91	3154800	1.12106e+07	8.05579e+06	28.1412	3.18682	3517800	1.83	1.11506	0.1328	2848	608	0.0926653	0.7403	0.0411076	0.0113549	0.0811192	0.0806792	0.870652	-9.55588	-98.6507	1.80582	579.812	571.584	0.427412	318.14	0.563131	1.66762	-17.9687	-139.675
	10	NE10	271	56.6392	-110.2	4188000	1.70909e+07	1.29029e+07	24.5043	5.29507	3227700	1.5	0.770702	9.5494	25253.3	787	0.0350092	0.538972	0.319828	0.00301488	0.00713407	0.00713407	0.203777	-9.27025	-97.0436	1.60809	569.589	569.153	0.448169	244.819	0.438346	1.21375	-17.9209	-139.331
	11	NE11	Kearle	57.2918	-111.238	5753200	7.71741e+07	7.14209e+07	7.45483	10.1351	7614500	3.5	1.32352	37.4536	25142.5	721	0.00488853	0.689434	0.119175	0.0221768	0	0	0	-11.3919	-109.879	1.56979	556.336	541.798	0.28185	134.538	0.246168	1.37703	-17.8869	-139.086
	12	SM1	354	55.7608	-110.758	2369500	9.61051e+06	7.24101e+06	24.6553	6.02842	1594200	1.83	0.6728	3.4142	27803.1	685	0.000825823	0.501249	0.212374	0.0448944	0	0	0	-9.04312	-94.8375	1.91982	594.837	598.233	0.458825	255.05	0.437661	1.03203	-17.7658	-138.214
	13	SM2	342	55.7886	-111.831	1973800	1.53557e+07	1.33819e+07	12.8539	13.6361	1126100	1.22	0.570524	227.054	853.697	657	0.00314678	0.787886	0.0599076	0.0289217	0	0	0	-8.80356	-93.7823	2.04137	577.923	572.894	0.505198	93.169	0.164129	1.00622	-17.9823	-139.773
	14	SM3	289	56.2016	-111.369	1861300	7.39141e+06	5.53011e+06	25.1819	2.746	2691700	3.05	1.44614	156.808	9505.77	678	0.0469144	0.581064	0.185696	0.0265699	0	0	0	-10.1467	-101.706	1.75095	579.32	571.438	0.388084	318.923	0.562216	1.96425	-18.235	-141.592
	15	SM4	290	56.1518	-111.232	525600	1.17406e+07	1.1215e+07	4.47676	31.6374	371100	1.22	0.70605	190.7	3536.52	726	0.011497	0.692863	0.166636	0.0184831	0	0	0	-11.8426	-109.173	1.86468	567.762	573.217	0.262879	86.9943	0.152639	0.647594	-18.222	-141.499
	16	SM5	A29	56.168	-111.545	1061000	3.67019e+06	2.60919e+06	28.9085	3.00959	1219500	1.83	1.14939	153.208	12953.9	757	0.0123382	0.635124	0.194666	0.0712519	0	0	0	-10.0006	-100.649	1.7933	582.212	569.991	0.404061	369.377	0.649802	1.62958	-18.2182	-141.471
	17	SM6	A26	56.2223	-111.169	699200	1.30607e+07	1.23615e+07	5.35347	21.1372	617900	1.52	0.883724	147.571	11265.1	661	0.0219482	0.636626	0.167467	0.0330395	0	0	0	-11.0874	-105.503	1.74295	578.773	571.438	0.314794	76.7916	0.133826	0.973654	-18.2469	-141.678
	18	SM7	A86	55.6802	-111.828	1476100	6.94037e+06	5.46427e+06	21.2683	3.68053	1885700	3	1.27749	158.512	8040.3	586	0.000683403	0.239081	0.536543	0.00195162	0	0	0	-9.37819	-97.4173	2.15756	579.55	574.414	0.434002	221.913	0.388406	1.93043	-17.9315	-139.407
	19	SM8	287	56.2141	-111.2	1912500	9.63051e+06	7.71801e+06	19.8588	5.68306	1694600	2.5	0.886065	147.907	6435.86	869	0.0764846	0.7873	0	0.0252659	0	0	0	-10.5992	-103.093	1.74295	579.32	571.438	0.356954	286.87	0.500844	1.10698	-18.2438	-141.655
	20	SM9	A24	56.2221	-111.253	1071400	8.28044e+06	7.20904e+06	12.9389	13.6191	608000	1.2	0.567482	125.006	22254.8	903	0.127637	0.722165	0	0.0503136	0	0	0	-12.0973	-110.777	1.74295	578.773	571.438	0.247904	286.256	0.499186	0.492376	-18.2449	-141.663
	21	SM10	A21	56.2618	-111.263	1352100	1.8181e+07	1.68289e+07	7.4369	19.472	933700	1.22	0.690555	84.9615	15621	904	0.0572594	0.644294	0.116189	0.0133137	0	0	0	-12.1863	-111.353	1.74295	578.773	571.438	0.243391	156.986	0.273432	0.588254	-18.268	-141.83
	22	WF1	A42	56.3527	-113.179	3203400	1.04306e+07	7.22715e+06	30.7117	5.56356	1874800	1.22	0.585253	0	20741.1	885	0.0436176	0.646546	0.199724	0.0102238	0	0	0	-9.02805	-96.6873	2.10713	558.866	563.568	0.492045	301.593	0.549321	1.02196	-18.0708	-140.41
	23	WF2	A47	56.2447	-113.14	755100	4.30023e+06	3.54513e+06	17.5595	6.07463	707900	1.8	0.937492	0	17508.7	847	0.0139004	0.66261	0.286477	0	0	0	0	-8.6861	-95.302	2.22075	574.173	571.736	0.541086	122.106	0.220912	1.77447	-18.0635	-140.357
	24	WF3	A59	55.9101	-112.864	2163500	5.15527e+07	4.93892e+07	4.19667	24.6581	2090700	2	0.966351	45.5884	25379.5	590	0.0159273	0.902377	0.0106819	0.000216506	0	0	0	-10.5396	-103.549	2.51545	597.161	584.543	0.333126	62.6465	0.106189	1.10143	-17.8003	-138.462
	25	WF4	223	57.1462	-111.984	34200	1790600	1756400	1.90997	62.6084	28600	1.5	0.836257	45.2769	32470.7	597	0.00724808	0.388152	0.514763	0.0754371	0	0	0	-10.0232	-107.74	1.73955	557.422	557.299	0.387646	22.2886	0.0412463	1.16337	-17.8799	-139.035
	26	WF5	225	56.8001	-111.918	234500	5.04027e+06	4.80577e+06	4.65253	28.5244	176700	1.22	0.753518	19.3231	34852.7	652	0.0349176	0.48481	0.451075	0	0	0	0	-10.85	-108.189	1.99683	578.847	574.034	0.33091	69.2052	0.122042	0.86875	-18.0472	-140.24
	27	WF6	226	56.81	-111.723	182300	4.19022e+06	4.00792e+06	4.3506	23.6069	177500	1.52	0.97367	0	96768.3	571	0.0241749	0.333264	0.415241	0.119955	0.0162759	0.0162759	0.673255	-12.28	-115.187	2.0028	601.425	579.611	0.231806	107.603	0.181773	0.778806	-18.025	-140.08
	28	WF7	227	56.7829	-111.789	85000	1.59008e+06	1.50508e+06	5.34563	23.5568	67500	1.22	0.794118	11.6024	27937.1	590	0.0362875	0.313774	0.605676	0	0	0	0	-12.4184	-115.844	2.0028	592.346	579.611	0.223907	134.509	0.230136	0.613543	-18.0545	-140.292
	29	WF8	267	56.7716	-111.948	2025000	2.30812e+07	2.10562e+07	8.77336	15.834	1457700	1.52	0.719852	63.3985	31516.2	478	0.00943403	0.817997	0.12805	0.00206682	0	0	0	-8.75653	-92.7409	1.99683	578.46	574.034	0.459143	72.2542	0.129988	1.15155	-18.0401	-140.189
	30	BM1	L25	57.406	-112.93	17029700	5.87231e+07	4.16934e+07	29	0.59875	98076200	9.14	5.75913	98.2541	19561.7	334	0.459614	0.133395	0.13418	0.0035755	0.470149	0.377956	0.822333	-12.4406	-113.865	0.871285	520.924	520.588	0.260947	618.284	1.20453	5.77359	-18.8378	-145.932
	31	BM2	L18	57.4183	-112.686	43974800	1.65549e+08	1.21574e+08	26.563	0.364492	454190300	27.43	10.3284	192.655	3731.6	568	0.429092	0.148805	0.130096	0.00914779	0.428867	0.255488	0.595415	-12.0701	-111.939	1.16871	525.137	531.362	0.277988	510.636	0.990084	10.8068	-18.7106	-145.017
	32	BM3	L60	57.6549	-112.617	965600	2.97516e+07	2.8786e+07	3.24554	22.3075	1333700	4.57	1.38121	43.5381	21478.3	671	0.44221	0.154486	0.332484	0.00779818	0.43852	0.170275	0.385054	-14.634	-127.753	0.498108	483.693	498.348	0.140196	114.341	0.23991	0.777132	-18.732	-145.171
	33	BM4	L47	57.6884	-112.736	4264100	3.7332e+07	3.30679e+07	11.4221	20.4201	1828200	1.22	0.428742	19.4255	29665.8	722	0.61644	0.0604325	0.184112	0.0115372	0.614919	0.250547	0.406442	-12.8937	-118.12	0.498108	483.693	498.348	0.228627	249.982	0.525061	0.393387	-18.6893	-144.863
	34	BM5	L49	57.7603	-112.581	2636900	3.05916e+07	2.79547e+07	8.61968	25.402	1204300	1.22	0.456711	0.5153	41185.6	717	0.481321	0.0386513	0.387984	0.00745263	0.481	0.108448	0.225314	-13.4256	-120.517	0.498108	483.693	498.348	0.202615	216.324	0.45258	0.371373	-18.7598	-145.371
	35	BM6	L28	57.8533	-112.973	1290200	1.36707e+07	1.23805e+07	9.43768	21.3638	639900	0.91	0.49597	2.4819	50456	721	0.801549	0.0965326	0.00498389	0	0.854249	0.801549	1	-15.2464	-130.38	1.5092	501.167	547.918	0.122833	459.556	0.928494	0.222374	-18.8928	-146.328
	36	BM7	L29	58.0593	-112.274	676900	4.66025e+06	3.98335e+06	14.525	10.449	446000	1.5	0.658886	0	56452	666	0.158518	0.761788	0	0	0.183795	0.158518	1	-13.6423	-121.187	0.519566	491.696	496.753	0.206173	364.589	0.757529	0.546929	-19.037	-147.367
	37	BM8	L46	57.77	-112.398	1215100	3.24917e+07	3.12766e+07	3.73972	23.9103	1358900	1.83	1.11834	1.7413	49260.8	625	0.161278	0.61813	0.179202	0.00578611	0.166964	0.0258954	0.160564	-15.0593	-128.727	0.347941	482.702	488.596	0.122136	155.807	0.326184	0.559114	-18.7297	-145.154
	38	BM9	L23	57.7034	-112.38	3484800	3.32618e+07	2.9777e+07	10.4769	2.98376	11147600	10.67	3.19892	28.4812	30039.9	557	0.0050103	0.874228	0.0119591	0.00228507	0	0	0	-14.0661	-122.87	0.347941	482.702	488.596	0.170151	285.152	0.599616	2.22802	-18.8713	-146.173
	39	BM10	175	57.3148	-112.398	393700	5.15027e+06	4.75657e+06	7.64425	35.3728	145600	1.5	0.369825	63.7404	3882.79	359	0.548751	0.0446066	0.251866	0.00588003	0.551682	0.144875	0.264008	-9.44721	-101.036	1.12656	518.916	530.068	0.488487	57.7305	0.114563	0.681629	-18.4	-142.78
	40	BM11	199	57.6933	-111.907	55000	570030	515030	9.64861	43.5138	13100	5	0.238182	130.805	31924.1	510	0.0321318	0.568702	0.368607	0	0	0	0	-11.6297	-112.936	0.380123	485.623	493.443	0.337392	128.374	0.280641	0.325714	-18.9573	-146.792
	41	CM1	E52	58.7704	-115.436	1600400	2.41113e+07	2.25109e+07	6.63756	2.33365	10332000	8.5	6.45589	56.439	12105.4	497	0.652246	0.0417477	0.208167	0.0157591	0.652246	0.422519	0.647791	-15.8235	-138.987	0.958534	497.591	545.765	0.0841273	467.924	0.915515	1.9903	-19.5481	-151.046
	42	CM2	E59	59.1324	-115.129	9550300	4.67725e+07	3.72222e+07	20.4186	1.71215	27318000	6	2.86043	70.5292	27362.4	517	0.656681	0.127752	0.0117738	0.0175659	0.750461	0.573896	0.873934	-12.8818	-122.995	-1.14312	427.594	423.932	0.230281	371.057	0.858073	3.10759	-19.7641	-152.602
	43	CM3	E68	59.1922	-115.455	2300100	2.79515e+07	2.56514e+07	8.2289	6.93448	4030800	1.5	1.75245	80.6814	31688.1	512	0.873519	0.0221354	0.00364395	0.0107186	0.880048	0.873519	1	-14.4173	-132.474	-0.566785	466.821	479.573	0.152837	257.62	0.543856	1.11699	-19.7907	-152.793
	44	CM4	O2	59.3122	-115.346	2627800	3.8052e+07	3.54242e+07	6.90581	1.75087	21733200	16	8.27049	0	21926.6	745	0.788216	0.0844983	0.00136743	0.0143427	0.85362	0.762412	0.967262	-15.5459	-138.663	-1.14626	438.712	445.463	0.100591	311.36	0.701786	3.73517	-19.8022	-152.876
	45	CM5	O1	59.2355	-114.528	552300	2.78015e+06	2.22785e+06	19.8659	3.2133	865200	1.5	1.56654	0	10538.3	790	0.763587	0.0792241	0.0110134	0.0104209	0.763587	0.593308	0.777001	-12.0196	-119.022	-0.993737	444.169	434.509	0.291861	306.519	0.681157	2.1045	-19.6946	-152.101
	46	S1	L107	59.7199	-110.017	3404900	13398600	9993700	25.4124	0.595695	22492400	27.43	6.60589	0	49163.7	318	0.000761449	0.309562	0.472188	0.00213568	0	0	0	-12.1811	-114.585	-0.295007	420.204	470.303	0.277683	435.482	1.04566	7.8007	-18.8372	-145.928
	47	S2	L109	59.1188	-110.83	1025200	1.12586e+08	1.11561e+08	0.910593	31.2132	3607000	12.19	3.51834	0	82898.3	249	0.00106344	0.507003	0.378654	0.044069	0.000841032	0.000841032	0.790859	-15.5354	-132.559	0.49904	411.864	470.606	0.0964891	44.2939	0.109116	1.44274	-18.4506	-143.144
	48	S3	R1	59.1935	-110.679	1447900	3.7892e+07	3.64441e+07	3.82112	7.82569	4842000	10.67	3.34415	0	95220.6	288	0.00665608	0.436043	0.45499	0.00551697	0.00665608	0.00665608	1	-14.8223	-129.332	0.453884	410.953	467.468	0.129133	131.895	0.325343	1.84757	-18.5593	-143.927
	49	S4	A301	59.17	-110.567	1416300	1.14646e+08	1.1323e+08	1.23537	20.3129	5644000	9.14	3.98503	0	100295	264	0.000378314	0.565482	0.312978	0.00602673	0	0	0	-13.9253	-125.373	0.453884	411.305	467.468	0.167771	31.6841	0.077648	2.8604	-18.5016	-143.511
	50	S5	O10	59.1251	-110.688	316700	4477400	4160700	7.0733	14.3139	312800	8.53	0.987686	0	76061.5	322	0	0.373171	0.564455	0	0	0	0	-12.0161	-116.06	0.49904	411.864	470.606	0.279307	103.122	0.256965	1.17239	-18.5992	-144.214
				1550

## Sheet: Annual 2002-2017data
						2002													2003													2004													2005
	Lake No.	Lake ID	Alternate Name	Latitude	Longitude	d18OL (per mil)	d2HL (per mil)	d18OA (per mil)	d2HA (per mil)	T (deg C)	T fw (deg C)	h	h fw	P(mm)	E(mm)	E/I	Wy(mm)	Wy/P	d18OL (per mil)	d2HL (per mil)	d18OA (per mil)	d2HA (per mil)	T (deg C)	T fw (deg C)	h	h fw	P(mm)	E(mm)	E/I	Wy(mm)	Wy/P	d18OL (per mil)	d2HL (per mil)	d18OA (per mil)	d2HA (per mil)	T (deg C)	T fw (deg C)	h	h fw	P(mm)	E(mm)	E/I	Wy(mm)	Wy/P	d18OL (per mil)	d2HL (per mil)	d18OA (per mil)	d2HA (per mil)	T (deg C)
	1	NE1	L4	57.1503	-110.846	-16.09	-130.38	-22.5474	-174.306	0.533417	9.24126	0.702693	0.659831	398.28	362.547	0.0688684	197.168	0.49505	-15.19	-125.695	-22.4832	-173.444	1.26292	12.1727	0.758472	0.684833	604.694	544.221	0.101078	193.66	0.320262	-14.47	-126.165	-22.5473	-174.304	0.47275	11.0191	0.7763	0.691022	579.55	495.544	0.128588	132.667	0.228913	-15.8205	-132.955	-22.4956	-173.61	2.28525
	2	NE2	L7	57.0924	-110.751	-16.62	-137.66	-21.6557	-167.256	0.533417	9.24126	0.702291	0.659467	398.28	362.547	0.0508672	153.147	0.384521	-15.23	-123.53	-21.5559	-165.919	1.26292	12.1727	0.758472	0.684833	604.694	544.221	0.0991936	111.104	0.183736	-14.6	-127.72	-21.5922	-166.405	0.47275	11.0191	0.7763	0.691022	579.55	495.544	0.122765	78.6773	0.135756	-15.8543	-133.131	-21.5754	-166.179	2.28525
	3	NE3	L8	57.0457	-110.593	-12.92	-117.11	-21.8385	-168.804	0.259333	8.77055	0.702084	0.662973	400.942	372.034	0.175396	87.6257	0.218549	-13.12	-113.44	-21.7297	-167.345	0.999583	11.5157	0.758741	0.684988	595.981	531.552	0.167195	131.591	0.220798	-12.95	-118.295	-21.7634	-167.795	0.124	10.2537	0.773325	0.689723	561.202	476.904	0.173122	111.739	0.199106	-14.5751	-126.466	-21.7507	-167.625	2.08667
	4	NE4	L39	57.9597	-110.398	-14.99	-128.12	-22.1257	-171.052	-0.0401667	9.85676	0.703166	0.671506	417.051	394.577	0.126639	605.712	1.45237	-14.18	-125.925	-22.0225	-169.668	0.940833	11.6844	0.750093	0.666844	627.104	473.829	0.165116	503.331	0.802628	-14.16	-128.35	-22.0626	-170.205	-0.251917	9.85958	0.756541	0.659292	475.93	407.345	0.164528	448.869	0.94314	-15.6448	-132.04	-22.041	-169.915	2.1825
	5	NE5	E15 (268)	56.8939	-110.903	-10.75	-108.48	-21.8001	-168.408	0.533417	9.24126	0.702314	0.65818	398.28	362.547	0.31168	267.157	0.670777	-11.48	-107.22	-21.6923	-166.963	1.26292	12.1727	0.758472	0.684833	604.694	544.221	0.27182	488.068	0.807132	-11.05	-108.155	-21.7278	-167.438	0.47275	11.0191	0.7763	0.691022	579.55	495.544	0.297808	378.743	0.653511	-11.3279	-109.548	-21.7142	-167.257	2.28525
	6	NE6	182	57.2694	-110.904	-15.19	-127.88	-21.569	-166.525	0.209833	9.37318	0.70283	0.662116	412.797	382.231	0.101789	156.428	0.378947	-14.19	-122.955	-21.4938	-165.516	1.00183	11.8689	0.758768	0.68355	613.367	538.161	0.142924	147.521	0.240511	-13.145	-121.165	-21.5252	-165.936	0.0644167	10.7396	0.770969	0.681845	545.633	477.943	0.191615	91.2019	0.167149	-15.5446	-131.517	-21.5169	-165.825	2.16725
	7	NE7	185	57.1465	-110.863	-16.96	-136.13	-21.7885	-168.766	0.533417	9.24126	0.702566	0.65945	398.28	362.547	0.0402544	166.123	0.417101	-15.84	-129.435	-21.6518	-166.925	1.26292	12.1727	0.758472	0.684833	604.694	544.221	0.0768332	125.024	0.206755	-15.57	-129.93	-21.6951	-167.505	0.47275	11.0191	0.7763	0.691022	579.55	495.544	0.085293	100.937	0.174165	-16.2813	-135.355	-21.6789	-167.288	2.28525
	8	NE8	209	57.2309	-110.746	-15.9	-131.89	-21.8118	-168.54	0.209833	9.37318	0.702703	0.662213	412.797	382.231	0.0756939	753.268	1.82479	-14.545	-124.57	-21.7086	-167.156	1.00183	11.8689	0.758768	0.68355	613.367	538.161	0.127533	585.864	0.955161	-13.62	-121.525	-21.7487	-167.693	0.0644167	10.7396	0.770969	0.681845	545.633	477.943	0.168108	373.222	0.684017	-15.4394	-130.969	-21.727	-167.403	2.16725
	9	NE9	270	56.7679	-110.91	-9.07	-94.07	-23.3673	-181.188	0.670167	8.2827	0.70211	0.657641	386.47	361.07	0.432448	175.631	0.454449	-9.09	-93.885	-23.3192	-180.539	1.3135	11.5552	0.758081	0.689784	567.295	549.759	0.461337	244.515	0.431019	-9.55	-100.72	-23.3275	-180.651	0.494	10.3915	0.778983	0.703959	602.154	520.685	0.415823	254.563	0.422754	-9.81785	-101.681	-23.3212	-180.566	2.28
	10	NE10	271	56.6392	-110.2	-8.7	-93.49	-23.6792	-184.215	0.405333	8.34898	0.701258	0.658234	383.784	365.646	0.462032	132.299	0.344723	-8.13	-91.765	-23.6153	-183.347	1.10525	11.4557	0.760213	0.688077	560.802	537.653	0.563739	127.534	0.227414	-9.755	-101.435	-23.6402	-183.686	0.2615	10.3473	0.77951	0.702534	607.804	515.54	0.391428	230.214	0.378764	-10.5241	-105.361	-23.6126	-183.312	2.11917
	11	NE11	Kearle	57.2918	-111.238			-21.8296	-168.644	0.275917	9.66789	0.703794	0.660767	404.76	386.356				-12.56	-115.98	-21.7218	-167.199	1.07808	12.0896	0.758538	0.682993	596.844	534.129	0.199809	167.257	0.280236	-12.31	-114.89	-21.7573	-167.674	0.184667	11.025	0.772736	0.683651	555.938	484.264	0.211349	139.789	0.251448	-13.4757	-120.738	-21.7437	-167.493	2.21242
	12	SM1	354	55.7608	-110.758	-8.37	-91.22	-21.8314	-168.747	0.979583	7.76467	0.703278	0.658988	387.581	375.812	0.475634	131.727	0.339869	-8.33	-89.87	-21.7227	-167.289	1.43892	11.175	0.754989	0.690163	553.105	575.746	0.520249	181.146	0.327508	-9.28	-96.615	-21.7563	-167.739	0.865583	10.0035	0.77648	0.706145	603.54	549.982	0.421057	229.931	0.380971	-9.36448	-99.3189	-21.7437	-167.569	2.36358
	13	SM2	342	55.7886	-111.831	-7.15	-87.34	-22.0899	-171.111	1.25758	7.4647	0.7072	0.667257	376.76	376.838	0.642456	30.945	0.0821344	-7.01	-81.56	-21.9738	-169.547	1.67292	10.7981	0.751337	0.686995	532.986	549.865	0.729085	32.6264	0.0612144	-8.88	-95.065	-22.0136	-170.081	1.28967	9.66082	0.771781	0.701715	589.228	517.884	0.481279	71.8066	0.121866	-9.70835	-101.111	-21.9933	-169.808	2.64867
	14	SM3	289	56.2016	-111.369	-9.62	-99.28	-22.0797	-171.027	1.01425	7.52179	0.704449	0.662729	385.757	376.652	0.406652	181.909	0.471565	-9.72	-99.01	-21.9658	-169.493	1.48383	10.6887	0.751712	0.690491	563.766	563.219	0.421525	259.964	0.461121	-9.88	-100.6	-22.0038	-170.004	0.91175	9.61538	0.774186	0.70612	598.034	529.266	0.406968	236.437	0.395357	-11.0191	-107.94	-21.9845	-169.745	2.38567
	15	SM4	290	56.1518	-111.232	-10	-101.32	-22.0671	-170.929	0.966917	7.51064	0.703889	0.662263	385.757	376.652	0.374801	29.0185	0.0752248	-11.73	-106.205	-21.951	-169.364	1.4925	10.7406	0.751712	0.690491	563.766	563.219	0.26452	73.3659	0.130135	-11.26	-106.315	-21.9907	-169.898	0.834417	9.6184	0.774186	0.70612	598.034	529.266	0.293006	56.6277	0.0946899	-11.5493	-110.702	-21.9704	-169.625	2.35958
	16	SM5	A29	56.168	-111.545	-9.88	-99.99	-22.0889	-171.103	1.11683	7.68438	0.705322	0.66447	389.117	378.202	0.385117	241.106	0.619623	-9.3	-97.56	-21.9727	-169.538	1.61233	10.8267	0.751433	0.689225	573.984	557.152	0.461365	257.66	0.448897	-9.71	-99.675	-22.0125	-170.073	1.0335	9.76929	0.774735	0.705738	603.852	524.69	0.42235	259.623	0.429944	-9.94489	-102.343	-21.9922	-169.8	2.48075
	17	SM6	A26	56.2223	-111.169	-10.32	-101.77	-21.7354	-168.106	0.966917	7.51064	0.703659	0.66196	385.757	376.652	0.352376	38.64	0.100167	-10.17	-102.775	-21.6248	-166.62	1.4925	10.7406	0.751712	0.690491	563.766	563.219	0.382238	51.4559	0.0912718	-10.91	-105.39	-21.6637	-167.142	0.834417	9.6184	0.774186	0.70612	598.034	529.266	0.320531	59.5709	0.0996112	-11.4395	-110.13	-21.6389	-166.808	2.35958
	18	SM7	A86	55.6802	-111.828	-7.24	-89.34	-22.0569	-170.812	1.59475	7.18633	0.707571	0.668412	389.33	371.883	0.62302	56.0731	0.144025	-7.87	-89.86	-21.9441	-169.293	1.89317	10.9849	0.74853	0.681162	503.792	550.211	0.587369	116.955	0.232149	-9.02	-97.82	-21.9816	-169.796	1.70633	9.76156	0.767325	0.698979	611.614	521.889	0.459639	141.503	0.23136	-9.14508	-98.1759	-21.9641	-169.561	2.992
	19	SM8	287	56.2141	-111.2	-9.83	-100.04	-22.092	-171.128	0.966917	7.51064	0.703825	0.662181	385.757	376.652	0.389976	143.742	0.372622	-10.01	-101.38	-21.9759	-169.563	1.4925	10.7406	0.751712	0.690491	563.766	563.219	0.395984	212.749	0.377371	-10.575	-105.15	-22.0156	-170.098	0.834417	9.6184	0.774186	0.70612	598.034	529.266	0.346684	230.109	0.384775	-11.0688	-108.198	-21.9953	-169.825	2.35958
	20	SM9	A24	56.2221	-111.253	-11.68	-109.43	-21.6016	-167.153	0.966917	7.51064	0.703902	0.662247	385.757	376.652	0.261922	156.388	0.405406	-11.375	-105.145	-21.4795	-165.51	1.4925	10.7406	0.751712	0.690491	563.766	563.219	0.28952	205.331	0.364213	-11.64	-108.49	-21.5208	-166.064	0.834417	9.6184	0.774186	0.70612	598.034	529.266	0.268622	203.945	0.341026	-13.312	-119.886	-21.5004	-165.79	2.35958
	21	SM10	A21	56.2618	-111.263	-12.08	-112.35	-21.8291	-169.034	0.966917	7.51064	0.703838	0.662086	385.757	376.652	0.240092	95.0493	0.246397	-11.73	-108.325	-21.7092	-167.419	1.4925	10.7406	0.751712	0.690491	563.766	563.219	0.267495	123.872	0.219722	-12.26	-113.815	-21.7495	-167.96	0.834417	9.6184	0.774186	0.70612	598.034	529.266	0.231334	135.77	0.227027	-11.8342	-112.186	-21.7327	-167.734	2.35958
	22	WF1	A42	56.3527	-113.179	-7.4	-89.94	-23.7029	-184.324	1.2365	9.28098	0.713501	0.676215	400.318	402.84	0.649025	97.6763	0.243997	-8.79	-97.19	-23.6418	-183.496	1.88817	11.4662	0.752334	0.685075	557.267	544.752	0.501058	234.892	0.421507	-9.3	-100.54	-23.6602	-183.745	1.54525	10.7121	0.775794	0.701171	610.126	532.711	0.451672	252.337	0.413581	-9.3214	-99.0945	-23.6381	-183.446	2.84092
	23	WF2	A47	56.2447	-113.14	-7.35	-87.85	-22.261	-172.01	1.2365	9.28098	0.713809	0.676493	400.318	402.84	0.655438	45.6438	0.114019	-8.445	-94.29	-22.1923	-171.089	1.88817	11.4662	0.752334	0.685075	557.267	544.752	0.539932	96.2018	0.172632	-8.53	-96.725	-22.2511	-171.877	1.54525	10.7121	0.775794	0.701171	610.126	532.711	0.538871	80.607	0.132115	-9.83537	-101.772	-22.2082	-171.302	2.84092
	24	WF3	A59	55.9101	-112.864	-8.42	-92.71	-21.8516	-168.851	1.50208	9.61684	0.712301	0.67235	396.129	409.713	0.491952	19.1297	0.0482916	-9.32	-98.16	-21.7743	-167.814	2.06467	11.7536	0.753247	0.683612	549.161	563.313	0.420316	34.652	0.0630999	-10.8	-105.515	-21.8007	-168.168	1.84192	10.8551	0.777362	0.703796	661.808	544.797	0.299179	50.7775	0.0767253	-12.1076	-113.611	-21.7952	-168.094	3.17908
	25	WF4	223	57.1462	-111.984	-8.98	-105.18	-21.8443	-168.793	0.832	9.42032	0.706982	0.663371	411.9	375.628	0.440011	8.60218	0.0208842	-8.01	-96.93	-21.767	-167.755	1.45933	12.2583	0.758338	0.684993	561.689	546.56	0.576564	7.52133	0.0133905	-8.885	-105.085	-21.7934	-168.109	0.747667	11.2126	0.77835	0.694241	594.974	514.499	0.474093	9.54605	0.0160445	-14.1177	-124.083	-21.7879	-168.036	2.43025
	26	WF5	225	56.8001	-111.918	-8.43	-99.14	-22.1131	-171.296	1.1645	8.98817	0.706387	0.664955	418.851	359.706	0.50844	14.0834	0.0336238	-9.745	-103.845	-21.9969	-169.732	1.69575	12.0691	0.755982	0.686202	575.537	550.987	0.406542	38.0491	0.0661107	-9.51	-103.215	-22.0367	-170.266	1.05908	11.1022	0.778058	0.698422	604.403	518.757	0.428768	29.5445	0.0488822	-13.6214	-121.498	-22.0164	-169.993	2.61967
	27	WF6	226	56.81	-111.723	-10.03	-104.75	-22.1305	-171.064	1.13017	9.44113	0.705362	0.660158	416.804	364.648	0.363973	26.6109	0.0638452	-12.61	-113.46	-22.0425	-169.884	1.69733	12.5134	0.760942	0.689303	630.095	572.603	0.204734	98.5532	0.15641	-12.14	-116.725	-22.082	-170.412	1.02983	11.4864	0.783114	0.702201	651.617	536.625	0.228274	77.2869	0.118608	-14.404	-125.575	-22.0569	-170.077	2.62175
	28	WF7	227	56.7829	-111.789	-10.17	-106.69	-22.5811	-175.075	1.13017	9.44113	0.705892	0.660887	416.804	364.648	0.355728	34.3522	0.0824182	-12.98	-109.99	-22.5053	-174.053	1.69733	12.5134	0.760942	0.689303	630.095	572.603	0.186724	137.601	0.218381	-11.41	-114.94	-22.5467	-174.61	1.02983	11.4864	0.783114	0.702201	651.617	536.625	0.276277	72.8942	0.111867	-14.1035	-124.009	-22.5151	-174.184	2.62175
	29	WF8	267	56.7716	-111.948	-7.85	-93.91	-22.5175	-174.438	1.1645	8.98817	0.706648	0.665331	418.851	359.706	0.572184	20.177	0.0481723	-8.44	-91.58	-22.4516	-173.551	1.69575	12.0691	0.755982	0.686202	575.537	550.987	0.542876	42.2579	0.0734235	-8.67	-94.69	-22.4872	-174.029	1.05908	11.1022	0.778058	0.698422	604.403	518.757	0.519134	37.9751	0.0628308	-10.1139	-103.224	-22.4618	-173.688	2.61967
	30	BM1	L25	57.406	-112.93	-12.53	-114.19	-22.588	-175.003	0.24825	8.33271	0.710756	0.675075	406.661	363.229	0.248349	431.289	1.06056	-12.87	-116.64	-22.5222	-174.115	0.908917	10.9572	0.751883	0.68292	519.538	498.937	0.233677	659.901	1.27017	-12.74	-115.705	-22.5577	-174.594	0.0863333	10.0111	0.770717	0.687582	551.329	479.693	0.239002	594.597	1.07848	-11.3065	-109.437	-22.5324	-174.252	1.76558
	31	BM2	L18	57.4183	-112.686	-12.16	-114.6	-21.7855	-168.52	0.24825	8.33271	0.710135	0.674024	406.661	363.229	0.262911	352.636	0.867149	-12.48	-112.835	-21.6691	-166.955	0.908917	10.9572	0.751883	0.68292	519.538	498.937	0.249239	536.166	1.03201	-12.29	-113.01	-21.7099	-167.503	0.0863333	10.0111	0.770717	0.687582	551.329	479.693	0.258539	471.697	0.855563	-11.3677	-109.756	-21.6876	-167.204	1.76558
	32	BM3	L60	57.6549	-112.617	-14.28	-124.92	-21.6218	-167.114	-0.351583	7.97182	0.709532	0.678594	394.252	407.351	0.152046	76.644	0.194404	-15.475	-133.145	-21.5244	-165.806	0.40425	9.79732	0.75164	0.687563	486.932	482.766	0.103081	140.766	0.289087	-14.4	-130.025	-21.5688	-166.4	-0.657417	8.80627	0.768324	0.689086	474.926	448.392	0.146424	86.7904	0.182745	-15.7196	-132.429	-21.5437	-166.063	1.21108
	33	BM4	L47	57.6884	-112.736	-12.49	-112.12	-23.5961	-183.474	-0.351583	7.97182	0.709948	0.679154	394.252	407.351	0.240924	167.188	0.424064	-13.07	-122.215	-23.5321	-182.607	0.40425	9.79732	0.75164	0.687563	486.932	482.766	0.211366	231.735	0.475908	-11.3	-112.75	-23.5605	-182.991	-0.657417	8.80627	0.768324	0.689086	474.926	448.392	0.32053	119.148	0.250876	-14.8013	-127.645	-23.5306	-182.587	1.21108
	34	BM5	L49	57.7603	-112.581	-13.01	-117.85	-21.6538	-167.194	-0.351583	7.97182	0.709332	0.678619	394.252	407.351	0.21584	140.834	0.357217	-14.225	-125.695	-21.5688	-166.053	0.40425	9.79732	0.75164	0.687563	486.932	482.766	0.157003	244.116	0.501334	-12.275	-117.16	-21.6058	-166.549	-0.657417	8.80627	0.768324	0.689086	474.926	448.392	0.259569	118.148	0.24877	-15.657	-132.103	-21.5833	-166.248	1.21108
	35	BM6	L28	57.8533	-112.973	-15.65	-131	-22.8413	-176.898	-0.0155833	8.40125	0.7103	0.682097	398.395	425.432	0.102123	392.616	0.985493	-15.66	-135.875	-22.7702	-175.941	0.736917	10.0649	0.750352	0.685794	500.56	499.424	0.102573	455.238	0.909457	-14.54	-129.365	-22.8135	-176.523	-0.269583	9.27098	0.767551	0.687903	492.85	477.284	0.148081	284.527	0.577309	-16.4733	-136.356	-22.7816	-176.094	1.49675
	36	BM7	L29	58.0593	-112.274	-14.7	-125.55	-23.6915	-184.233	-0.223417	8.62879	0.708502	0.678122	417.203	436.021	0.147834	430.301	1.03139	-14.44	-125.425	-23.6303	-183.404	0.628333	10.6195	0.750266	0.681252	507.453	504.355	0.16176	443.605	0.874178	-15.145	-130.515	-23.6488	-183.654	-0.560167	9.40228	0.766163	0.682192	485.956	465.746	0.128982	531.038	1.09277	-14.7164	-127.202	-23.6267	-183.355	1.52417
	37	BM8	L46	57.77	-112.398	-15.15	-128.36	-22.7227	-176.208	-0.563083	7.3392	0.708841	0.677243	406.974	404.09	0.114877	120.848	0.296942	-15.54	-133.4	-22.6469	-175.186	0.169667	9.42469	0.753236	0.69057	485.098	481.483	0.0998804	168.435	0.347218	-14.41	-128.6	-22.6882	-175.743	-0.929	8.27962	0.768518	0.691803	467.066	443.026	0.144924	100.618	0.215425	-16.5401	-136.704	-22.6567	-175.317	1.05683
	38	BM9	L23	57.7034	-112.38	-13.24	-116.66	-22.6528	-175.449	-0.563083	7.3392	0.708762	0.677085	406.974	404.09	0.208527	179.157	0.440216	-14.18	-124.75	-22.5591	-174.188	0.169667	9.42469	0.753236	0.69057	485.098	481.483	0.16348	287.908	0.593505	-13.95	-123.135	-22.5925	-174.636	-0.929	8.27962	0.768518	0.691803	467.066	443.026	0.17269	245.572	0.525776	-14.0569	-123.766	-22.5779	-174.441	1.05683
	39	BM10	175	57.3148	-112.398	-9.02	-101.85	-22.8163	-176.999	0.12849	7.82014	0.708791	0.671198	409.231	370.773	0.481596	29.8511	0.0729444	-8.12	-96.315	-22.7332	-175.877	0.785186	10.6273	0.751339	0.685362	510.221	502.982	0.61954	24.967	0.0489338	-8.62	-98.485	-22.7784	-176.486	-0.0838066	9.5777	0.769193	0.689101	533.546	476.223	0.550227	27.476	0.051497	-10.9903	-107.79	-22.7403	-175.973	1.67223
	40	BM11	199	57.6933	-111.907	-10.87	-110.11	-22.2337	-172.198	-0.479333	7.13321	0.706974	0.673244	418.015	411.022	0.365453	75.466	0.180534	-11.71	-114.175	-22.1329	-170.841	0.223583	9.41694	0.752683	0.690657	497.792	497.457	0.312491	116.84	0.234717	-12.05	-114.795	-22.1701	-171.341	-0.905167	8.16646	0.768058	0.693744	483.162	460.215	0.285183	120.735	0.249886	-11.8561	-112.3	-22.1505	-171.078	1.16175
	41	CM1	E52	58.7704	-115.436	-15.97	-134.34	-22.7054	-175.855	-1.14167	8.2172	0.703258	0.681226	415.525	437.591	0.115253	240.389	0.578519	-16.39	-134.195	-22.6456	-175.051	-0.282917	9.55047	0.748371	0.681706	458.925	481.784	0.0998783	310.312	0.676172	-16.095	-136.7	-22.674	-175.432	-1.06883	9.31864	0.741672	0.647395	408.823	426.14	0.114815	234.804	0.574343	-16.769	-137.897	-22.6505	-175.116	0.660417
	42	CM2	E59	59.1324	-115.129	-13.48	-120.92	-22.1939	-171.386	-2.05517	5.63069	0.706385	0.688609	433.183	389.552	0.240502	304.443	0.702803	-13.3	-120.17	-22.1303	-170.534	-1.39542	7.34572	0.747603	0.693575	413.33	431.538	0.255011	328.136	0.793885	-12.86	-118.16	-22.1881	-171.308	-2.26025	6.67116	0.73874	0.657524	353.568	356.173	0.281306	234.143	0.662231	-14.3019	-125.043	-22.1452	-170.733	-0.356417
	43	CM3	E68	59.1922	-115.455	-15.16	-130.92	-22.5257	-174.431	-1.83983	6.01148	0.704035	0.685554	432.905	399.241	0.157044	189.138	0.436904	-14.31	-128.42	-22.4319	-173.171	-1.17992	7.65967	0.74974	0.693044	441.932	450.402	0.199958	162.347	0.367358	-13.7	-125.31	-22.4653	-173.619	-1.97117	7.1585	0.736041	0.651518	358.901	376.711	0.235204	111.433	0.310484	-16.3927	-135.936	-22.4508	-173.424	-0.0935833
	44	CM4	O2	59.3122	-115.346	-16.34	-138.09	-22.6199	-175.008	-1.83983	6.01148	0.705424	0.687158	432.905	399.241	0.108202	241.599	0.558087	-16.35	-136.28	-22.5447	-173.998	-1.17992	7.65967	0.74974	0.693044	441.932	450.402	0.108472	275.235	0.622798	-15.83	-135.94	-22.6106	-174.883	-1.97117	7.1585	0.736041	0.651518	358.901	376.711	0.133719	182.357	0.508098	-15.83	-135.94	-22.5643	-174.262	-0.0935833
	45	CM5	O1	59.2355	-114.528	-12.67	-116.86	-22.1296	-171.057	-1.94917	5.99108	0.709336	0.691256	446.006	388.977	0.287133	225.27	0.505084	-12.02	-115.14	-22.0417	-169.877	-1.277	7.71476	0.743471	0.687636	407.945	427.634	0.338558	212	0.519678	-11.32	-112.39	-22.0811	-170.405	-2.23142	6.94641	0.737405	0.652799	360.891	348.83	0.383729	135.893	0.37655	-15.624	-131.931	-22.056	-170.07	-0.263167
	46	S1	L107	59.7199	-110.017	-12.33	-115.02	-22.1242	-171.04	-1.81567	9.22746	0.705511	0.68127	374.075	425.123	0.262273	424.804	1.13561	-12.49	-116.15	-22.021	-169.656	-0.639083	11.3537	0.756292	0.668784	424.444	474.09	0.257792	481.961	1.13551	-12.09	-116.52	-22.0611	-170.193	-2.008	9.48682	0.75882	0.653193	361.039	416.811	0.278209	387.434	1.07311	-12.067	-113.399	-22.0395	-169.903	0.5505
	47	S2	L109	59.1188	-110.83	-15.57	-132.07	-22.1171	-170.983	-1.43308	10.331	0.706153	0.680463	385.645	453.23	0.0899619	42.7535	0.110862	-15.8	-134.77	-22.0139	-169.599	-0.124	12.1525	0.756796	0.676244	408.631	493.88	0.0830179	50.9145	0.124598	-15.82	-136.63	-22.054	-170.135	-1.18367	10.4957	0.753273	0.646286	370.874	413.105	0.0840594	41.7536	0.112582	-16.4478	-136.223	-22.0323	-169.846	1.20117
	48	S3	R1	59.1935	-110.679	-14.51	-127.44	-22.3187	-172.471	-1.48392	9.87891	0.705956	0.681092	382.729	436.268	0.136182	112.07	0.292818	-15.23	-131.88	-22.25	-171.551	-0.23975	11.8332	0.756271	0.673868	413.397	480.65	0.108965	158.824	0.384193	-15.125	-132.335	-22.3088	-172.339	-1.39167	10.1568	0.755841	0.650739	369.083	415.518	0.114237	129.845	0.351804	-15.125	-132.335	-22.2659	-171.764	1.03925
	49	S4	A301	59.17	-110.567	-13.12	-120.66	-22.5602	-174.78	-1.48392	9.87891	0.705667	0.680623	382.729	436.268	0.199408	22.5784	0.0589931	-13.79	-125.645	-22.4944	-173.893	-0.23975	11.8332	0.756271	0.673868	413.397	480.65	0.169463	30.3063	0.0733106	-13.59	-125.65	-22.5299	-174.371	-1.39167	10.1568	0.755841	0.650739	369.083	415.518	0.17915	24.3948	0.0660958	-15.6494	-132.063	-22.5046	-174.03	1.03925
	50	S5	O10	59.1251	-110.688	-12.46	-116.7	-22.3425	-172.575	-1.43308	10.331	0.705718	0.680042	385.645	453.23	0.242457	112.933	0.292842	-12.475	-121.835	-22.2789	-171.722	-0.124	12.1525	0.756796	0.676244	408.631	493.88	0.245696	121.901	0.298316	-12.71	-123.125	-22.3367	-172.497	-1.18367	10.4957	0.753273	0.646286	370.874	413.105	0.230416	108.238	0.291845	-12.71	-123.125	-22.2937	-171.921	1.20117
[truncated: 164 more columns]

## Sheet: MannKendalltestdata
						Mann-Kendall tau values												Mann-Kendall p values												Mann-Kendall trend/notrend												Mann-Kendall number of observations
	Lake No.	Lake ID	Alternate Name	Latitude	Longitude	d18OL (per mil)	d2HL (per mil)	T (deg C)	T fw (deg C)	h	h fw	P(mm)	E(mm)	E/I	Wy(mm)	Wy/P	t	d18OL (per mil)	d2HL (per mil)	T (deg C)	T fw (deg C)	h	h fw	P(mm)	E(mm)	E/I	Wy(mm)	Wy/P	t	d18OL (per mil)	d2HL (per mil)	T (deg C)	T fw (deg C)	h	h fw	P(mm)	E(mm)	E/I	Wy(mm)	Wy/P	t	d18OL (per mil)	d2HL (per mil)	T (deg C)	T fw (deg C)	h	h fw	P(mm)	E(mm)
	1	NE1	L4	57.1503	-110.846	0.25	0.216667	0.266667	0.25	0.15	0.0333333	-0.0833333	0.516667	0.25	-0.15	-0.15	0.15	0.191671	0.26035	0.162805	0.191671	0.444044	0.892558	0.685329	0.00602579	0.191671	0.444044	0.444044	0.444044	No.Trend	No.Trend	No.Trend	No.Trend	No.Trend	No.Trend	No.Trend	Upward	No.Trend	No.Trend	No.Trend	No.Trend	16	16	16	16	16	16	16	16
	2	NE2	L7	57.0924	-110.751	0.376572	0.343099	0.266667	0.25	0.15	0.0333333	-0.0833333	0.516667	0.383333	-0.283333	-0.25	0.283333	0.0473672	0.0714308	0.162805	0.191671	0.444044	0.892558	0.685329	0.00602579	0.0427635	0.137347	0.191671	0.137347	Upward	No.Trend	No.Trend	No.Trend	No.Trend	No.Trend	No.Trend	Upward	Upward	No.Trend	No.Trend	No.Trend	16	16	16	16	16	16	16	16
	3	NE3	L8	57.0457	-110.593	0.175734	0.225943	0.283333	0.283333	0.2	0.116667	-0.0666667	0.616667	0.166667	-0.0166667	-0.116667	0.0166667	0.367395	0.241288	0.137347	0.137347	0.300427	0.558351	0.752642	0.00101388	0.392314	0.964089	0.558351	0.964089	No.Trend	No.Trend	No.Trend	No.Trend	No.Trend	No.Trend	No.Trend	Upward	No.Trend	No.Trend	No.Trend	No.Trend	16	16	16	16	16	16	16	16
	4	NE4	L39	57.9597	-110.398	0.3	0.25	0.216667	0.216667	0.0333333	-0.2	-0.1	0.383333	0.283333	-0.25	-0.166667	0.25	0.115075	0.191671	0.26035	0.26035	0.892558	0.300427	0.620425	0.0427635	0.137347	0.191671	0.392314	0.191671	No.Trend	No.Trend	No.Trend	No.Trend	No.Trend	No.Trend	No.Trend	Upward	No.Trend	No.Trend	No.Trend	No.Trend	16	16	16	16	16	16	16	16
	5	NE5	E15 (268)	56.8939	-110.903	0.0333333	0.05	0.316667	0.333333	0.216667	0.1	0.0833333	0.583333	0.0833333	0.2	0.116667	-0.2	0.892558	0.821892	0.0957466	0.0791092	0.26035	0.620425	0.685329	0.00189281	0.685329	0.300427	0.558351	0.300427	No.Trend	No.Trend	No.Trend	No.Trend	No.Trend	No.Trend	No.Trend	Upward	No.Trend	No.Trend	No.Trend	No.Trend	16	16	16	16	16	16	16	16
	6	NE6	182	57.2694	-110.904	0.116667	0.1	0.3	0.316667	0.233333	0.116667	0.0333333	0.65	0.166667	0.0666667	0.0166667	-0.0666667	0.558351	0.620425	0.115075	0.0957466	0.224134	0.558351	0.892558	0.000526786	0.392314	0.752642	0.964089	0.752642	No.Trend	No.Trend	No.Trend	No.Trend	No.Trend	No.Trend	No.Trend	Upward	No.Trend	No.Trend	No.Trend	No.Trend	16	16	16	16	16	16	16	16
	7	NE7	185	57.1465	-110.863	0.166667	0.233333	0.266667	0.25	0.15	0.0333333	-0.0833333	0.516667	0.183333	-0.166667	-0.233333	0.166667	0.392314	0.224134	0.162805	0.191671	0.444044	0.892558	0.685329	0.00602579	0.344418	0.392314	0.224134	0.392314	No.Trend	No.Trend	No.Trend	No.Trend	No.Trend	No.Trend	No.Trend	Upward	No.Trend	No.Trend	No.Trend	No.Trend	16	16	16	16	16	16	16	16
	8	NE8	209	57.2309	-110.746	0.3	0.283333	0.3	0.316667	0.233333	0.116667	0.0333333	0.65	0.3	-0.166667	-0.183333	0.166667	0.115075	0.137347	0.115075	0.0957466	0.224134	0.558351	0.892558	0.000526786	0.115075	0.392314	0.344418	0.392314	No.Trend	No.Trend	No.Trend	No.Trend	No.Trend	No.Trend	No.Trend	Upward	No.Trend	No.Trend	No.Trend	No.Trend	16	16	16	16	16	16	16	16
	9	NE9	270	56.7679	-110.91	-0.0833333	-0.0666667	0.3	0.3	0.2	0.0166667	0.0666667	0.5	0.116667	0.216667	0.183333	-0.216667	0.685329	0.752642	0.115075	0.115075	0.300427	0.964089	0.752642	0.00789964	0.558351	0.26035	0.344418	0.260351	No.Trend	No.Trend	No.Trend	No.Trend	No.Trend	No.Trend	No.Trend	Upward	No.Trend	No.Trend	No.Trend	No.Trend	16	16	16	16	16	16	16	16
	10	NE10	271	56.6392	-110.2	0.133333	0.183333	0.283333	0.3	0.0666667	0.0333333	-0.0166667	0.466667	0.166667	0.05	0.183333	-0.05	0.499461	0.344418	0.137347	0.115075	0.752642	0.892558	0.964089	0.0132775	0.392314	0.821892	0.344418	0.821892	No.Trend	No.Trend	No.Trend	No.Trend	No.Trend	No.Trend	No.Trend	Upward	No.Trend	No.Trend	No.Trend	No.Trend	16	16	16	16	16	16	16	16
	11	NE11	Kearle	57.2918	-111.238	0.2	0.295238	0.3	0.3	0.216667	0.15	0.0333333	0.65	0.2	-0.2	-0.180952	0.2	0.3223	0.137646	0.115075	0.115075	0.26035	0.444044	0.892558	0.000526786	0.3223	0.3223	0.373053	0.3223	No.Trend	No.Trend	No.Trend	No.Trend	No.Trend	No.Trend	No.Trend	Upward	No.Trend	No.Trend	No.Trend	No.Trend	15	15	16	16	16	16	16	16
	12	SM1	354	55.7608	-110.758	-0.15	-0.133333	0.3	0.3	0.1	-0.0166667	0.166667	0.333333	-0.15	0.233333	0.183333	-0.233333	0.444044	0.499461	0.115075	0.115075	0.620425	0.964089	0.392314	0.0791092	0.444044	0.224134	0.344418	0.224134	No.Trend	No.Trend	No.Trend	No.Trend	No.Trend	No.Trend	No.Trend	No.Trend	No.Trend	No.Trend	No.Trend	No.Trend	16	16	16	16	16	16	16	16
	13	SM2	342	55.7886	-111.831	-0.183333	-0.183333	0.183333	0.2	0.216667	0.0333333	0.233333	0.483333	-0.15	0.233333	0.183333	-0.233333	0.344418	0.344418	0.344418	0.300427	0.26035	0.892558	0.224134	0.0102795	0.444044	0.224134	0.344418	0.224134	No.Trend	No.Trend	No.Trend	No.Trend	No.Trend	No.Trend	No.Trend	Upward	No.Trend	No.Trend	No.Trend	No.Trend	16	16	16	16	16	16	16	16
	14	SM3	289	56.2016	-111.369	0.05	-0.0166667	0.166667	0.2	0.0666667	-0.0166667	0.0666667	0.316667	0.05	0.1	0.116667	-0.1	0.821892	0.964089	0.392314	0.300427	0.752642	0.964089	0.752642	0.0957466	0.821892	0.620425	0.558351	0.620425	No.Trend	No.Trend	No.Trend	No.Trend	No.Trend	No.Trend	No.Trend	No.Trend	No.Trend	No.Trend	No.Trend	No.Trend	16	16	16	16	16	16	16	16
	15	SM4	290	56.1518	-111.232	-0.35	-0.216667	0.283333	0.25	0.116667	0.0166667	0.0166667	0.316667	-0.333333	0.316667	0.366667	-0.316667	0.0649034	0.260351	0.137347	0.191671	0.558351	0.964089	0.964089	0.0957466	0.0791092	0.0957466	0.0528716	0.0957467	No.Trend	No.Trend	No.Trend	No.Trend	No.Trend	No.Trend	No.Trend	No.Trend	No.Trend	No.Trend	No.Trend	No.Trend	16	16	16	16	16	16	16	16
	16	SM5	A29	56.168	-111.545	0.0333333	-0.0166667	0.15	0.183333	0.0666667	-0.0166667	0.0666667	0.333333	0.05	0.133333	0.0833333	-0.133333	0.892558	0.964089	0.444044	0.344418	0.752642	0.964089	0.752642	0.0791092	0.821892	0.499461	0.685329	0.499461	No.Trend	No.Trend	No.Trend	No.Trend	No.Trend	No.Trend	No.Trend	No.Trend	No.Trend	No.Trend	No.Trend	No.Trend	16	16	16	16	16	16	16	16
	17	SM6	A26	56.2223	-111.169	-0.166667	-0.0666667	0.183333	0.216667	0.0666667	-0.0166667	0.0833333	0.316667	-0.1	0.266667	0.2	-0.266667	0.392314	0.752642	0.344418	0.26035	0.752642	0.964089	0.685329	0.0957466	0.620425	0.162805	0.300427	0.162805	No.Trend	No.Trend	No.Trend	No.Trend	No.Trend	No.Trend	No.Trend	No.Trend	No.Trend	No.Trend	No.Trend	No.Trend	16	16	16	16	16	16	16	16
	18	SM7	A86	55.6802	-111.828	-0.366667	-0.266667	0.133333	0.133333	0.233333	0.1	0.233333	0.416667	-0.366667	0.383333	0.333333	-0.383333	0.0528716	0.162805	0.499461	0.499461	0.224134	0.620425	0.224134	0.0273768	0.0528716	0.0427635	0.0791092	0.0427634	No.Trend	No.Trend	No.Trend	No.Trend	No.Trend	No.Trend	No.Trend	Upward	No.Trend	Upward	No.Trend	Downward	16	16	16	16	16	16	16	16
	19	SM8	287	56.2141	-111.2	-0.166667	-0.0166667	0.183333	0.216667	0.0666667	-0.0166667	0.0666667	0.316667	-0.0833333	0.233333	0.266667	-0.233333	0.392314	0.964089	0.344418	0.26035	0.752642	0.964089	0.752642	0.0957466	0.685329	0.224134	0.162805	0.224134	No.Trend	No.Trend	No.Trend	No.Trend	No.Trend	No.Trend	No.Trend	No.Trend	No.Trend	No.Trend	No.Trend	No.Trend	16	16	16	16	16	16	16	16
	20	SM9	A24	56.2221	-111.253	-0.2	-0.0833333	0.183333	0.216667	0.0666667	-0.0166667	0.0833333	0.316667	-0.2	0.283333	0.233333	-0.283333	0.300427	0.685329	0.344418	0.26035	0.752642	0.964089	0.685329	0.0957466	0.300427	0.137347	0.224134	0.137347	No.Trend	No.Trend	No.Trend	No.Trend	No.Trend	No.Trend	No.Trend	No.Trend	No.Trend	No.Trend	No.Trend	No.Trend	16	16	16	16	16	16	16	16
	21	SM10	A21	56.2618	-111.263	-0.0666667	0.0666667	0.183333	0.216667	0.0666667	-0.0166667	0.0833333	0.316667	-0.0166667	0.216667	0.133333	-0.216667	0.752642	0.752642	0.344418	0.26035	0.752642	0.964089	0.685329	0.0957466	0.964089	0.26035	0.499461	0.260351	No.Trend	No.Trend	No.Trend	No.Trend	No.Trend	No.Trend	No.Trend	No.Trend	No.Trend	No.Trend	No.Trend	No.Trend	16	16	16	16	16	16	16	16
	22	WF1	A42	56.3527	-113.179	0.0333333	0.0666667	0.266667	0.25	0.166667	0.0166667	0.133333	0.366667	0.0166667	0.1	0.0666667	-0.316667	0.892558	0.752642	0.162805	0.191671	0.392314	0.964089	0.499461	0.0528716	0.964089	0.620425	0.752642	0.0957467	No.Trend	No.Trend	No.Trend	No.Trend	No.Trend	No.Trend	No.Trend	No.Trend	No.Trend	No.Trend	No.Trend	No.Trend	16	16	16	16	16	16	16	16
	23	WF2	A47	56.2447	-113.14	-0.1	0	0.266667	0.266667	0.133333	-0.05	0.0833333	0.333333	-0.116667	0.183333	0.2	-0.1	0.620425	1	0.162805	0.162805	0.499461	0.821892	0.685329	0.0791092	0.558351	0.344418	0.300427	0.620425	No.Trend	No.Trend	No.Trend	No.Trend	No.Trend	No.Trend	No.Trend	No.Trend	No.Trend	No.Trend	No.Trend	No.Trend	16	16	16	16	16	16	16	16
	24	WF3	A59	55.9101	-112.864	-0.0166667	0.0333333	0.283333	0.266667	0.15	-0.0166667	0.116667	0.383333	-0.0166667	0.116667	0.166667	-0.116667	0.964089	0.892558	0.137347	0.162805	0.444044	0.964089	0.558351	0.0427635	0.964089	0.558351	0.392314	0.558351	No.Trend	No.Trend	No.Trend	No.Trend	No.Trend	No.Trend	No.Trend	Upward	No.Trend	No.Trend	No.Trend	No.Trend	16	16	16	16	16	16	16	16
	25	WF4	223	57.1462	-111.984	-0.0166667	-0.0333333	0.2	0.233333	0.1	0.0666667	0.0166667	0.55	-0.0166667	0.133333	0.166667	-0.133333	0.964089	0.892558	0.300427	0.224134	0.620425	0.752642	0.964089	0.00342834	0.964089	0.499461	0.392314	0.499461	No.Trend	No.Trend	No.Trend	No.Trend	No.Trend	No.Trend	No.Trend	Upward	No.Trend	No.Trend	No.Trend	No.Trend	16	16	16	16	16	16	16	16
	26	WF5	225	56.8001	-111.918	-0.283333	-0.183333	0.25	0.25	0.216667	0.0666667	0.0666667	0.533333	-0.266667	0.3	0.266667	-0.3	0.137347	0.344418	0.191671	0.191671	0.26035	0.752642	0.752642	0.00456226	0.162805	0.115075	0.162805	0.115075	No.Trend	No.Trend	No.Trend	No.Trend	No.Trend	No.Trend	No.Trend	Upward	No.Trend	No.Trend	No.Trend	No.Trend	16	16	16	16	16	16	16	16
	27	WF6	226	56.81	-111.723	-0.0166667	0	0.25	0.25	0.183333	0.0666667	-0.0666667	0.4	0.0166667	0.0666667	0.116667	-0.0666667	0.964089	1	0.191671	0.191671	0.344418	0.752642	0.752642	0.0343399	0.964089	0.752642	0.558351	0.752642	No.Trend	No.Trend	No.Trend	No.Trend	No.Trend	No.Trend	No.Trend	Upward	No.Trend	No.Trend	No.Trend	No.Trend	16	16	16	16	16	16	16	16
	28	WF7	227	56.7829	-111.789	-0.116667	-0.133333	0.25	0.25	0.183333	0.0666667	-0.116667	0.4	-0.116667	0.15	0.2	-0.15	0.558351	0.499461	0.191671	0.191671	0.344418	0.752642	0.558351	0.0343399	0.558351	0.444044	0.300427	0.444044	No.Trend	No.Trend	No.Trend	No.Trend	No.Trend	No.Trend	No.Trend	Upward	No.Trend	No.Trend	No.Trend	No.Trend	16	16	16	16	16	16	16	16
	29	WF8	267	56.7716	-111.948	-0.333333	-0.257143	0.25	0.25	0.216667	0.0666667	0.0666667	0.533333	-0.314286	0.371429	0.352381	-0.371429	0.0924596	0.198211	0.191671	0.191671	0.26035	0.752642	0.752642	0.00456226	0.113287	0.0600383	0.0748246	0.0600383	No.Trend	No.Trend	No.Trend	No.Trend	No.Trend	No.Trend	No.Trend	Upward	No.Trend	No.Trend	No.Trend	No.Trend	15	15	16	16	16	16	16	16
	30	BM1	L25	57.406	-112.93	0.05	0.0166667	0.0833333	0.1	0.133333	0.1	0.0833333	0.466667	0.05	0.283333	0.3	-0.283333	0.821892	0.964089	0.685329	0.620425	0.499461	0.620425	0.685329	0.0132775	0.821892	0.137347	0.115075	0.137347	No.Trend	No.Trend	No.Trend	No.Trend	No.Trend	No.Trend	No.Trend	Upward	No.Trend	No.Trend	No.Trend	No.Trend	16	16	16	16	16	16	16	16
	31	BM2	L18	57.4183	-112.686	0.0666667	0.216667	0.25	0.266667	0.166667	0.0833333	0.0333333	0.6	0.183333	0.466667	0.266667	-0.466667	0.752642	0.26035	0.191671	0.162805	0.392314	0.685329	0.892558	0.00139058	0.344418	0.0132775	0.162805	0.0132775	No.Trend	No.Trend	No.Trend	No.Trend	No.Trend	No.Trend	No.Trend	Upward	No.Trend	Upward	No.Trend	Downward	16	16	16	16	16	16	16	16
	32	BM3	L60	57.6549	-112.617	0.15	0.116667	0.216667	0.233333	0.133333	0.0166667	0.15	0.6	0.15	-0.0666667	-0.1	0.0666667	0.444044	0.558351	0.26035	0.224134	0.499461	0.964089	0.444044	0.00139058	0.444044	0.752642	0.620425	0.752642	No.Trend	No.Trend	No.Trend	No.Trend	No.Trend	No.Trend	No.Trend	Upward	No.Trend	No.Trend	No.Trend	No.Trend	16	16	16	16	16	16	16	16
	33	BM4	L47	57.6884	-112.736	0.1	0.0666667	0.216667	0.233333	0.133333	0	0.15	0.6	0.116667	-0.0833333	-0.0333333	0.0833333	0.620425	0.752642	0.26035	0.224134	0.499461	1	0.444044	0.00139058	0.558351	0.685329	0.892558	0.685329	No.Trend	No.Trend	No.Trend	No.Trend	No.Trend	No.Trend	No.Trend	Upward	No.Trend	No.Trend	No.Trend	No.Trend	16	16	16	16	16	16	16	16
	34	BM5	L49	57.7603	-112.581	0.133333	0.15	0.216667	0.233333	0.133333	0.0166667	0.15	0.6	0.133333	-0.0666667	-0.0833333	0.0666667	0.499461	0.444044	0.26035	0.224134	0.499461	0.964089	0.444044	0.00139058	0.499461	0.752642	0.685329	0.752642	No.Trend	No.Trend	No.Trend	No.Trend	No.Trend	No.Trend	No.Trend	Upward	No.Trend	No.Trend	No.Trend	No.Trend	16	16	16	16	16	16	16	16
	35	BM6	L28	57.8533	-112.973	0.2	0.166667	0.5	0.483333	-0.1	-0.3	0.0833333	0.833333	0.25	-0.0833333	-0.1	0.0833333	0.300427	0.392314	0.00789964	0.0102795	0.620425	0.115075	0.685329	8.34465e-06	0.191671	0.685329	0.620425	0.685329	No.Trend	No.Trend	Upward	Upward	No.Trend	No.Trend	No.Trend	Upward	No.Trend	No.Trend	No.Trend	No.Trend	16	16	16	16	16	16	16	16
	36	BM7	L29	58.0593	-112.274	0.383333	0.433333	0.1	0.1	0.1	0.0166667	0.0833333	0.383333	0.383333	-0.366667	-0.316667	0.366667	0.0427635	0.0216674	0.620425	0.620425	0.620425	0.964089	0.685329	0.0427635	0.0427635	0.0528716	0.0957467	0.0528716	Upward	Upward	No.Trend	No.Trend	No.Trend	No.Trend	No.Trend	Upward	Upward	No.Trend	No.Trend	No.Trend	16	16	16	16	16	16	16	16
	37	BM8	L46	57.77	-112.398	0.0666667	0.183333	0.216667	0.216667	0.0833333	-0.05	0.116667	0.533333	0.0666667	0.0333333	0.05	-0.0333333	0.752642	0.344418	0.26035	0.26035	0.685329	0.821892	0.558351	0.00456226	0.752642	0.892558	0.821892	0.892558	No.Trend	No.Trend	No.Trend	No.Trend	No.Trend	No.Trend	No.Trend	Upward	No.Trend	No.Trend	No.Trend	No.Trend	16	16	16	16	16	16	16	16
	38	BM9	L23	57.7034	-112.38	-0.05	0	0.216667	0.216667	0.0833333	-0.05	0.116667	0.533333	-0.0333333	0.233333	0.166667	-0.233333	0.821892	1	0.26035	0.26035	0.685329	0.821892	0.558351	0.00456226	0.892558	0.224134	0.392314	0.224134	No.Trend	No.Trend	No.Trend	No.Trend	No.Trend	No.Trend	No.Trend	Upward	No.Trend	No.Trend	No.Trend	No.Trend	16	16	16	16	16	16	16	16
	39	BM10	175	57.3148	-112.398	0.116667	0.183333	0.316667	0.283333	0.2	0.1	0.0833333	0.633333	0.2	0.0166667	0	-0.0166667	0.558351	0.344418	0.0957466	0.137347	0.300427	0.620425	0.685329	0.000733614	0.300427	0.964089	1	0.964089	No.Trend	No.Trend	No.Trend	No.Trend	No.Trend	No.Trend	No.Trend	Upward	No.Trend	No.Trend	No.Trend	No.Trend	16	16	16	16	16	16	16	16
	40	BM11	199	57.6933	-111.907	-0.2	-0.15	0.183333	0.2	0.0833333	-0.0166667	0.05	0.4	-0.2	0.216667	0.2	-0.216667	0.300427	0.444044	0.344418	0.300427	0.685329	0.964089	0.821892	0.0343399	0.300427	0.26035	0.300427	0.260351	No.Trend	No.Trend	No.Trend	No.Trend	No.Trend	No.Trend	No.Trend	Upward	No.Trend	No.Trend	No.Trend	No.Trend	16	16	16	16	16	16	16	16
	41	CM1	E52	58.7704	-115.436	-0.0666667	-0.161905	0.716667	0.716667	0.0833333	-0.183333	0.133333	0.716667	0.00952381	0.161905	0.180952	-0.161905	0.766525	0.42848	0.000129819	0.000129819	0.685329	0.344418	0.499461	0.000129819	1	0.42848	0.373053	0.42848	No.Trend	No.Trend	Upward	Upward	No.Trend	No.Trend	No.Trend	Upward	No.Trend	No.Trend	No.Trend	No.Trend	15	15	16	16	16	16	16	16
	42	CM2	E59	59.1324	-115.129	0.00952381	-0.0285714	0.233333	0.233333	0.0666667	-0.116667	0.0333333	0.233333	0.00952381	0.0857143	0.142857	-0.0857143	1	0.921159	0.224134	0.224134	0.752642	0.558351	0.892558	0.224134	1	0.692181	0.488422	0.692181	No.Trend	No.Trend	No.Trend	No.Trend	No.Trend	No.Trend	No.Trend	No.Trend	No.Trend	No.Trend	No.Trend	No.Trend	15	15	16	16	16	16	16	16
	43	CM3	E68	59.1922	-115.455	-0.00952381	0.00952381	0.416667	0.4	0.0666667	-0.216667	0.25	0.7	0.0285714	0.180952	0.12381	-0.180952	1	1	0.0273768	0.0343399	0.752642	0.260351	0.191671	0.000186324	0.921159	0.373053	0.552615	0.373053	No.Trend	No.Trend	Upward	Upward	No.Trend	No.Trend	No.Trend	Upward	No.Trend	No.Trend	No.Trend	No.Trend	15	15	16	16	16	16	16	16
	44	CM4	O2	59.3122	-115.346	-0.212583	-0.193257	0.05	0.05	0.116667	-0.0666667	0.0333333	0.533333	-0.238095	0.27619	0.333333	-0.27619	0.296519	0.344911	0.821892	0.821892	0.558351	0.752642	0.892558	0.00456226	0.234955	0.165857	0.0924596	0.165857	No.Trend	No.Trend	No.Trend	No.Trend	No.Trend	No.Trend	No.Trend	Upward	No.Trend	No.Trend	No.Trend	No.Trend	15	15	16	16	16	16	16	16
	45	CM5	O1	59.2355	-114.528	0.153112	0.19139	0.25	0.25	0	-0.166667	0.133333	0.366667	0.219048	-0.0666667	-0.104762	0.0666667	0.45735	0.346495	0.191671	0.191671	1	0.392314	0.499461	0.0528716	0.276278	0.766525	0.620691	0.766525	No.Trend	No.Trend	No.Trend	No.Trend	No.Trend	No.Trend	No.Trend	No.Trend	No.Trend	No.Trend	No.Trend	No.Trend	15	15	16	16	16	16	16	16
	46	S1	L107	59.7199	-110.017	0.233333	0.45	0.216667	0.233333	-0.0333333	-0.283333	0.133333	0.466667	0.333333	0.0833333	-0.0833333	-0.0833333	0.224134	0.0170238	0.26035	0.224134	0.892558	0.137347	0.499461	0.0132775	0.0791092	0.685329	0.685329	0.685329	No.Trend	Upward	No.Trend	No.Trend	No.Trend	No.Trend	No.Trend	Upward	No.Trend	No.Trend	No.Trend	No.Trend	16	16	16	16	16	16	16	16
	47	S2	L109	59.1188	-110.83	0.238095	0.333333	0.35	0.35	-0.116667	-0.383333	0.0166667	0.133333	0.238095	-0.295238	-0.27619	0.295238	0.234955	0.0924596	0.0649034	0.0649034	0.558351	0.0427634	0.964089	0.499461	0.234955	0.137646	0.165857	0.137646	No.Trend	No.Trend	No.Trend	No.Trend	No.Trend	Downward	No.Trend	No.Trend	No.Trend	No.Trend	No.Trend	No.Trend	15	15	16	16	16	16	16	16
	48	S3	R1	59.1935	-110.679	0.278503	0.32914	0.383333	0.366667	-0.1	-0.333333	0.0333333	0.183333	0.316667	-0.216667	-0.266667	0.216667	0.148148	0.0859337	0.0427635	0.0528716	0.620425	0.0791092	0.892558	0.344418	0.0957466	0.260351	0.162805	0.26035	No.Trend	No.Trend	Upward	No.Trend	No.Trend	No.Trend	No.Trend	No.Trend	No.Trend	No.Trend	No.Trend	No.Trend	16	16	16	16	16	16	16	16
	49	S4	A301	59.17	-110.567	0.266667	0.3	0.383333	0.366667	-0.1	-0.333333	0.0333333	0.183333	0.266667	-0.266667	-0.266667	0.266667	0.162805	0.115075	0.0427635	0.0528716	0.620425	0.0791092	0.892558	0.344418	0.162805	0.162805	0.162805	0.162805	No.Trend	No.Trend	Upward	No.Trend	No.Trend	No.Trend	No.Trend	No.Trend	No.Trend	No.Trend	No.Trend	No.Trend	16	16	16	16	16	16	16	16
	50	S5	O10	59.1251	-110.688	0.27056	0.463817	0.35	0.35	-0.116667	-0.383333	0.0166667	0.133333	0.352381	-0.238095	-0.390476	0.238095	0.179533	0.0194699	0.0649034	0.0649034	0.558351	0.0427634	0.964089	0.499461	0.0748246	0.234955	0.0477612	0.234955	No.Trend	Upward	No.Trend	No.Trend	No.Trend	Downward	No.Trend	No.Trend	No.Trend	No.Trend	Downward	No.Trend	15	15	16	16	16	16	16	16
[truncated: 4 more columns]
